# Supplementary material for: A Multivariate Analysis-Driven Workflow to Tackle Uncertainties in Miniaturized NIR Data
Source: Molecules. 2023 Dec 7;28(24):7999. doi: 10.3390/molecules28247999 (PMC10745448; doi:10.3390/molecules28247999)
Supplement: Supplementary file 1 [file molecules-28-07999-s001.zip]

Archive with 1 entries (1 files):
- molecules-2748054-supplementary.pdf
